# Supplementary material for: Aging and serum exomiR content in women-effects of estrogenic hormone replacement therapy
Source: Sci Rep. 2017 Feb 14;7:42702. doi: 10.1038/srep42702 (PMC5307383; doi:10.1038/srep42702)
Supplement: Supplementary Datasets [file srep42702-s1.xls]

## Sheet: Legend
Aging and serum exomiR content in women - effects of estrogenic hormone replacement therapy
Reeta Kangas*, Timo Törmäkangas, Vidal Fey, Juha Pursiheimo, Ilkka Miinalainen, Markku Alen, Jaakko Kaprio, Sarianna Sipilä, Anna-Marja Säämänen, Vuokko Kovanen, Eija K. Laakkonen
Supplementary data
S1: Processed sequencing read counts of each study participant
Pre = premenopausal women
NoHRT = postmenopausal women without HRT
HRT = postmenopausal women with HRT
S2: P-value, FDR and Spearman correlation coefficient values for associations used in clustered heatmap

## Sheet: S1_read counts
Mature.ID	Pre_1	Pre_2	Pre_3	Pre_4	Pre_5	Pre_6	Pre_7	Pre_8	NoHRT_1	NoHRT_2	NoHRT_3	NoHRT_4	NoHRT_5	NoHRT_6	NoHRT_7	NoHRT_8	NoHRT_9	NoHRT_10	HRT_1	HRT_2	HRT_3	HRT_4	HRT_5	HRT_6	HRT_7	HRT_8	HRT_9	HRT_10
hsa-miR-148a-3p	1112	1496	3335	2134	1778	2163	3701	1984	3403	2872	3128	2634	5972	7410	2322	4570	3535	4633	1667	2997	3609	2373	4545	4105	3144	2162	2118	2987
hsa-miR-16-2-3p	2810	1037	1135	1144	1431	640	1347	2477	395	605	726	1098	521	1426	1508	828	781	506	1389	824	728	705	1070	692	2041	1056	692	1280
hsa-miR-28-3p	234	193	482	399	322	616	337	179	321	831	433	543	451	930	536	599	565	642	417	250	621	517	237	547	488	370	444	461
hsa-miR-106b-5p	571	482	241	399	364	227	183	642	148	154	279	312	139	190	284	176	323	311	232	375	243	329	219	354	537	373	327	382
hsa-miR-375	395	1303	525	861	504	907	10968	1029	542	1355	363	324	868	1607	1045	436	351	279	139	275	330	540	570	869	220	300	280	436
hsa-miR-431-5p	0	0	0	26	17	24	3	15	25	99	0	69	69	54	13	40	41	19	0	0	39	47	0	113	10	60	38	16
hsa-miR-30a-5p	439	941	1405	1646	1464	1142	2199	716	2268	1951	2653	1387	1840	2022	1859	1697	1687	2012	1991	1199	1892	1527	1290	1497	1538	1577	1689	1334
hsa-miR-6511a-3p	234	0	170	103	165	97	31	179	0	72	56	46	0	36	66	18	50	104	185	200	155	188	105	64	78	114	54	45
hsa-miR-500a-3p	15	24	85	129	58	32	150	75	74	54	56	58	35	45	36	22	60	36	93	75	39	70	53	80	73	54	52	64
hsa-miR-148b-3p	29	0	156	77	83	194	87	164	49	343	182	277	139	135	165	141	160	250	232	125	281	258	237	161	132	215	228	170
hsa-miR-326	0	0	0	13	17	0	7	0	74	9	14	0	35	9	23	26	16	19	0	25	19	70	26	0	10	32	7	18
hsa-miR-26a-5p	4010	8347	9692	8549	7244	11632	2336	4148	7545	18865	10501	13495	9931	6535	8149	10844	8634	16090	5556	5695	9061	8597	5931	6809	5879	15696	12164	10034
hsa-miR-144-5p	659	965	681	527	579	494	381	761	370	406	391	578	243	551	489	635	445	409	602	425	485	211	711	258	786	547	485	661
hsa-miR-483-3p	15	0	43	13	0	24	10	0	49	18	28	12	35	81	10	48	6	55	93	50	0	70	9	16	29	19	7	25
hsa-miR-16-5p	83177	51168	57061	45611	53401	34239	28891	134739	34273	26099	39657	65928	42917	44397	78121	44118	41255	26025	58432	42859	41212	36034	57432	51819	114298	48280	41780	70510
hsa-miR-32-5p	263	121	128	141	157	81	249	283	49	90	98	312	208	81	146	106	116	62	185	125	116	94	123	97	186	107	120	173
hsa-miR-93-5p	1449	1399	922	1376	976	859	217	1522	345	587	614	867	313	596	1369	582	944	636	880	624	572	282	447	580	1943	746	796	1159
hsa-miR-15b-3p	117	48	99	77	83	49	76	209	49	45	98	35	35	45	109	44	47	68	0	100	87	23	79	48	98	114	32	211
hsa-miR-30c-5p	585	386	596	231	843	1345	195	269	1085	1517	950	1086	486	560	675	1066	640	1162	463	1199	640	1315	649	837	654	1188	871	805
hsa-miR-378i	0	0	28	13	0	0	5	0	0	27	28	12	0	27	17	4	13	16	0	0	10	0	0	0	20	13	7	11
hsa-miR-125a-5p	483	121	298	270	314	356	118	283	493	587	349	404	521	307	278	282	433	406	370	225	272	376	298	290	278	370	516	330
hsa-miR-18a-5p	44	0	14	13	33	32	11	15	25	9	0	0	0	0	10	0	25	16	0	25	19	0	0	0	24	57	16	32
hsa-miR-126-5p	2239	3619	5322	5014	5226	5054	1896	4610	5474	8001	7066	4899	5625	4125	5374	6909	4984	8072	4306	4895	5627	4628	4343	7502	6357	7355	7301	6588
hsa-miR-301a-3p	15	0	28	64	33	49	6	0	0	54	84	35	139	27	43	53	53	55	0	25	19	23	61	0	39	54	50	52
hsa-miR-532-5p	366	555	440	257	356	235	282	507	222	226	279	381	243	280	423	216	270	266	324	275	330	470	342	419	811	310	208	423
hsa-miR-342-5p	15	24	71	26	66	49	29	75	74	27	14	35	0	0	33	9	22	10	46	100	29	47	18	48	20	22	32	27
hsa-miR-363-3p	1449	1279	795	836	901	640	487	1388	321	650	614	1144	556	722	1379	811	571	490	1019	1074	776	869	667	869	1929	1128	593	1137
hsa-let-7i-5p	2093	2002	1788	2005	1927	1515	2062	2805	1036	1761	1550	2426	1076	2013	1822	1296	1433	1600	1389	1299	1610	963	1649	1819	3306	1694	1561	2078
hsa-miR-15a-5p	5518	5211	3775	3445	3498	2446	5967	9772	3107	2059	4161	6829	3368	2654	6433	3058	3626	2450	3982	3297	3473	4205	5992	3010	10576	3960	2880	5185
hsa-miR-106b-3p	761	265	326	437	504	300	394	716	345	271	335	335	382	451	453	247	348	269	509	400	243	70	421	451	952	259	239	421
hsa-miR-451a	76166	49696	41905	33707	50267	25353	25037	100603	22758	21051	42897	61815	36771	33990	63414	31436	36162	20807	49403	32794	30152	36527	49615	34546	94938	52908	26411	45801
hsa-miR-3173-5p	44	48	0	13	8	8	7	30	0	18	14	0	35	0	0	9	13	6	0	0	0	0	26	64	5	19	5	7
hsa-miR-151a-3p	1332	893	1178	1260	893	1814	869	1477	912	2393	1759	1525	1840	1986	1961	1582	1345	2099	1574	999	1407	1057	956	2753	2236	1776	1148	1539
hsa-miR-1180-3p	29	48	28	13	8	8	16	0	0	9	0	12	0	18	13	9	16	0	93	0	0	23	0	16	15	3	9	16
hsa-miR-204-5p	29	24	0	39	41	0	5	0	25	54	14	35	104	9	20	48	34	16	0	0	29	23	35	16	34	13	9	18
hsa-miR-30b-5p	88	145	128	116	99	203	22	45	197	244	112	185	139	135	116	119	182	182	232	175	116	164	132	97	112	247	198	86
hsa-miR-4446-3p	15	0	0	0	8	16	3	15	0	9	0	69	0	27	10	18	9	39	0	0	10	0	9	32	0	16	18	7
hsa-miR-27b-3p	1127	3305	3874	3921	2249	2884	8182	2656	4636	4542	4217	2785	4722	8276	4283	5191	4993	5983	2593	5869	3648	3218	4211	5151	4067	4466	4658	3919
hsa-miR-378a-3p	454	362	553	437	314	535	496	731	666	433	586	693	729	1237	767	767	740	824	232	500	640	1175	921	869	1152	461	483	559
hsa-miR-146a-5p	88	193	284	244	141	275	296	283	395	515	182	196	243	217	1005	304	194	337	370	175	213	399	272	805	601	193	516	289
hsa-miR-941	512	844	1135	836	662	689	188	448	740	271	628	578	521	226	513	286	753	487	463	999	582	470	395	402	854	506	507	796
hsa-miR-122-5p	0	0	28	0	0	0	25	0	49	9	28	12	0	81	23	31	9	26	0	75	0	0	9	32	20	3	9	18
hsa-miR-502-3p	15	24	43	39	8	8	118	75	49	36	42	69	35	18	23	13	22	29	0	50	29	70	53	80	49	41	36	43
hsa-miR-142-5p	5693	9988	9962	9282	8682	9032	7841	12040	7298	7432	6242	7036	5590	8285	7336	7817	11184	8024	7177	7168	8217	4322	8072	5296	10449	9764	9250	11272
hsa-miR-484	4523	989	1107	990	1340	1231	641	2477	690	939	1089	2080	2083	1453	1412	864	1029	853	2361	1249	902	1386	1439	1223	2349	1394	841	1291
hsa-miR-21-3p	59	217	199	231	174	356	520	239	247	406	335	208	764	469	337	238	414	412	185	225	310	211	316	322	381	253	180	307
hsa-miR-126-3p	351	675	681	771	910	753	282	492	962	993	1299	1040	451	415	394	908	703	1132	556	649	660	1010	842	692	562	1252	1096	934
hsa-miR-24-3p	29	0	170	129	50	81	394	60	247	271	335	69	139	144	450	203	88	162	0	50	136	47	88	129	107	101	266	109
hsa-miR-425-5p	1917	941	1334	810	1091	964	851	1969	838	921	684	1236	1076	794	1895	934	712	860	1111	699	679	799	1614	1143	2222	800	749	1362
hsa-miR-652-3p	395	193	270	129	314	178	295	298	49	108	154	289	382	99	377	172	182	91	93	25	165	305	202	161	478	193	144	259
hsa-miR-6741-3p	0	24	0	0	8	8	1	0	0	9	0	12	69	0	3	0	16	6	46	25	10	23	9	0	24	6	7	5
hsa-miR-550a-3p	571	0	128	270	149	97	85	358	148	54	0	35	104	379	159	53	179	107	139	150	146	141	184	48	498	38	122	55
hsa-miR-146b-5p	0	96	28	103	99	24	23	0	99	217	56	46	0	27	198	53	31	49	93	250	19	117	18	48	122	38	104	39
hsa-let-7g-5p	629	844	525	514	554	518	243	492	468	298	377	416	35	406	516	410	430	522	324	524	369	211	307	306	630	474	643	600
hsa-miR-130b-3p	205	169	270	103	165	284	253	507	222	181	112	208	278	153	324	115	182	130	46	50	175	141	211	113	361	171	169	139
hsa-miR-29b-3p	0	0	0	26	0	16	10	0	49	36	0	69	0	0	13	18	6	6	0	0	19	0	0	0	39	0	23	5
hsa-miR-92a-3p	392161	99369	119827	75436	128276	115791	90540	248680	113397	63243	80250	228414	127952	143389	217196	121338	69523	57607	247433	95409	82181	159617	121619	205683	294037	88137	51303	109699
hsa-miR-17-5p	132	121	85	90	50	97	18	194	25	54	56	92	0	36	136	53	75	81	46	75	58	70	18	64	117	101	86	100
hsa-miR-4732-3p	776	145	142	167	281	324	139	835	296	135	140	520	313	325	374	247	103	91	741	275	97	282	140	483	669	155	108	193
hsa-miR-127-3p	15	0	14	167	91	146	77	0	0	379	56	92	35	253	93	163	63	162	46	25	49	47	0	322	49	161	54	64
hsa-miR-576-5p	29	24	0	0	8	24	15	15	0	0	28	0	0	9	10	26	19	10	0	0	19	0	9	0	20	19	9	9
hsa-miR-424-3p	44	48	28	39	33	81	58	119	25	63	42	46	69	36	40	26	72	23	0	50	58	0	53	113	78	70	43	30
hsa-miR-1468-5p	15	0	14	26	8	0	8	0	0	36	0	0	0	27	23	22	19	13	46	25	10	47	9	16	15	13	9	11
hsa-miR-151a-5p	571	314	667	720	273	842	203	507	395	1057	475	1017	556	704	450	665	571	1100	278	225	514	493	386	451	410	1049	647	743
hsa-miR-660-5p	146	314	99	154	215	73	334	224	123	108	126	266	208	126	172	128	157	101	93	150	146	258	175	161	239	107	90	134
hsa-miR-338-3p	15	0	14	26	8	8	42	15	25	9	28	12	0	36	3	4	6	13	0	0	19	0	26	0	10	9	20	23
hsa-miR-3158-3p	293	145	57	154	83	16	13	179	0	18	84	69	69	90	159	62	50	39	0	150	39	47	18	64	215	89	54	77
hsa-miR-181b-5p	322	241	369	296	554	243	387	239	296	542	866	370	556	271	437	256	414	519	278	400	407	470	404	225	478	332	365	248
hsa-miR-141-3p	44	96	71	167	91	243	1674	60	247	163	70	0	174	235	456	53	60	71	0	150	58	70	97	80	20	85	83	102
hsa-miR-885-5p	0	0	14	0	0	8	20	15	0	0	14	35	0	54	7	35	9	23	0	75	10	0	9	0	63	9	5	14
hsa-miR-374a-5p	0	48	14	51	33	8	8	30	0	36	14	12	0	0	3	4	13	19	0	25	19	0	0	0	10	13	9	14
hsa-miR-101-3p	4610	8637	4470	4525	3994	2746	3267	9578	3797	3883	4692	6713	3542	3358	6036	4045	5360	3822	4769	4895	4191	3195	6685	3896	11440	5538	3825	5703
hsa-miR-3615	688	217	241	129	413	300	339	821	247	190	279	612	590	424	344	234	235	234	139	325	301	423	535	531	576	193	178	371
hsa-let-7c-5p	59	24	43	64	83	32	14	0	74	45	14	23	0	9	7	35	25	23	0	0	39	0	9	48	24	32	54	32
hsa-miR-18a-3p	102	0	14	51	33	24	7	75	0	9	42	12	35	27	10	18	9	32	93	100	29	47	53	16	29	28	7	39
hsa-miR-27a-3p	746	1930	1788	2083	1753	1256	3630	835	2564	2926	3686	1502	2361	1706	989	1683	2757	2784	880	1124	2775	1832	3194	1256	1250	2225	2795	2075
hsa-let-7b-5p	410	434	270	489	265	284	577	448	197	379	140	508	104	298	635	242	260	237	509	300	262	94	386	274	947	202	329	532
hsa-miR-574-3p	15	72	14	26	33	65	20	0	99	90	42	0	35	36	13	71	53	81	46	125	10	0	18	80	29	47	50	70
hsa-miR-128-3p	1727	651	1121	1028	860	1442	1018	1015	666	993	1131	901	903	1065	486	1013	797	1314	1343	799	931	752	904	644	1265	1369	943	1473
hsa-miR-362-3p	0	0	14	13	8	0	17	15	0	0	14	0	0	18	3	4	6	13	0	0	0	0	26	0	10	13	7	7
hsa-miR-744-5p	293	169	199	244	165	340	88	209	173	443	293	243	417	280	364	189	310	256	278	175	262	94	114	386	322	231	323	261
hsa-miR-191-5p	1742	1520	2029	2700	1397	3831	537	1775	1430	3983	1536	2646	2743	1706	3162	2296	2525	3449	1435	1873	1601	1762	1395	2399	2490	3101	2438	2823
hsa-miR-28-5p	29	0	28	51	33	57	12	0	49	54	28	23	0	0	43	44	44	65	0	0	39	0	70	48	34	44	52	52
hsa-miR-548h-5p	146	241	0	0	0	41	120	373	0	45	70	116	0	90	165	22	63	32	0	0	0	0	263	80	269	32	101	68
hsa-miR-942-5p	44	24	14	13	74	81	23	15	0	27	28	23	0	36	30	26	41	23	0	25	10	0	44	0	107	41	25	39
hsa-miR-25-3p	11592	6176	6797	5219	6169	5192	7077	13219	4660	4118	5599	10272	7674	7329	11549	5609	5821	4315	9075	6194	5559	5097	7966	9224	20771	5996	3665	8372
hsa-miR-548f-5p	29	48	0	0	0	8	24	75	0	9	14	23	0	18	33	4	13	6	0	0	0	0	53	16	54	6	20	14
hsa-miR-1307-5p	322	555	241	489	273	356	529	254	173	795	810	451	382	496	136	256	919	568	232	375	1067	352	588	370	366	376	535	373
hsa-miR-151b	790	386	738	784	298	907	252	671	444	1165	531	1155	590	830	532	709	668	1168	463	250	572	540	412	547	513	1147	733	843
hsa-miR-145-5p	15	48	14	0	0	16	26	0	49	27	28	0	104	18	10	13	19	36	0	25	19	0	18	16	20	22	38	7
hsa-miR-148a-5p	0	48	14	13	8	41	24	0	25	27	56	35	0	18	26	31	25	32	0	0	0	0	61	48	24	6	23	25
hsa-miR-99b-5p	146	96	184	206	289	308	568	194	296	280	182	462	451	379	397	198	364	302	278	100	175	517	193	435	151	243	332	164
hsa-miR-320a	1347	1327	1462	797	943	842	3927	1880	1627	786	908	1722	1111	1309	1872	1635	953	1139	833	699	863	987	1202	1642	1709	977	717	1071
hsa-miR-192-5p	1712	3016	2469	2494	967	2859	2199	3491	3057	2791	2262	1987	3299	5731	3096	3503	3572	3501	1065	4920	1999	2091	2676	3783	5322	2642	2131	2625
hsa-miR-140-3p	849	820	653	604	777	689	523	1328	493	677	852	705	729	614	972	507	756	626	648	649	534	352	702	1014	1636	547	638	873
hsa-miR-486-3p	3030	724	1050	861	1001	1077	307	2044	986	542	1019	1779	694	885	2143	859	963	808	1667	849	873	1081	1105	2093	3472	939	652	1087
hsa-miR-132-3p	29	24	28	13	0	16	21	30	0	27	98	23	69	36	36	9	28	6	0	0	29	47	9	0	59	9	23	14
hsa-miR-548x-5p	132	145	0	0	0	24	72	224	0	27	42	139	0	54	99	13	47	19	0	0	0	0	158	48	161	19	61	41
hsa-miR-548g-5p	132	145	0	0	0	24	72	224	0	27	42	139	0	54	99	13	47	19	0	0	0	0	158	48	161	19	61	41
hsa-miR-548aj-5p	132	145	0	0	0	24	72	224	0	27	42	139	0	54	99	13	47	19	0	0	0	0	158	48	161	19	61	41
hsa-let-7a-3p	0	0	57	0	33	16	23	30	0	0	112	46	0	90	13	35	19	13	0	0	19	0	88	0	10	63	50	36
hsa-miR-29a-3p	307	531	653	386	587	575	737	269	641	560	754	370	486	542	638	516	709	681	417	574	660	399	553	338	474	591	632	600
hsa-miR-222-3p	424	145	326	219	347	761	109	119	271	867	503	555	174	253	182	520	207	662	93	100	524	446	140	531	195	699	332	489
hsa-miR-15b-5p	102	289	99	154	99	113	109	60	148	90	126	220	0	54	83	101	116	78	278	150	126	47	140	97	151	136	92	193
hsa-let-7e-5p	102	96	184	154	99	170	36	0	197	190	182	208	139	36	66	207	56	114	46	150	194	141	61	64	93	149	196	166
hsa-miR-411-5p	0	0	14	51	41	8	14	45	25	163	28	0	35	9	13	22	22	36	0	0	10	23	18	48	5	79	32	11
hsa-miR-550a-5p	0	48	0	0	17	0	12	60	0	0	28	0	0	18	7	26	13	19	0	50	19	0	18	0	10	13	5	5
hsa-miR-548ar-5p	176	193	0	0	0	24	94	283	0	36	56	185	0	72	132	18	63	26	0	0	0	0	202	64	210	25	81	55
hsa-miR-338-5p	15	24	0	0	17	8	15	0	25	18	0	0	0	0	13	4	3	6	0	0	10	0	0	0	10	6	9	5
hsa-miR-4433b-5p	0	0	57	103	50	122	7	15	99	81	14	173	104	54	79	18	34	42	93	75	29	164	70	113	63	51	52	30
hsa-miR-324-3p	29	48	43	26	17	32	25	104	0	27	84	12	35	18	23	13	22	6	46	0	19	23	44	80	83	3	0	11
hsa-miR-30e-5p	4552	2316	4016	3355	4019	3418	3949	6028	2737	3531	3770	3813	3056	4224	5431	4151	3707	3361	4491	3497	3473	2819	5001	4298	5859	3290	3311	4567
hsa-miR-424-5p	0	0	57	13	17	0	60	15	0	0	42	0	0	27	10	40	25	13	0	25	10	0	26	0	24	22	32	25
hsa-miR-7706	73	0	0	26	0	8	14	30	49	9	28	23	0	9	30	9	9	10	46	50	0	23	18	64	54	13	18	14
hsa-miR-1260b	0	0	43	39	8	41	12	15	0	18	14	58	69	36	10	48	31	39	0	75	39	0	35	48	24	19	38	45
hsa-miR-381-3p	44	0	14	26	17	24	17	45	25	90	28	23	0	27	13	26	28	36	46	25	29	0	18	0	10	51	43	20
hsa-miR-99a-5p	15	24	57	51	66	24	142	60	25	27	98	58	69	153	50	79	125	110	46	50	39	94	44	161	63	38	54	68
hsa-miR-3688-3p	88	0	0	0	66	16	12	30	0	0	0	46	0	18	40	9	19	13	0	0	0	0	35	0	137	38	18	23
hsa-miR-20a-5p	102	24	43	64	50	57	17	75	0	63	42	92	35	36	46	48	63	45	46	100	39	47	9	97	98	101	54	77
hsa-miR-181a-5p	7874	8781	7975	7508	9559	11129	10704	7788	7890	13727	10305	12247	7778	11733	12468	7244	10168	7690	7223	6843	9430	8316	7668	9948	12558	7516	8927	7038
hsa-miR-378c	15	24	14	26	17	41	33	15	49	27	14	46	35	45	53	31	56	49	46	50	58	70	53	0	68	9	18	43
hsa-miR-139-5p	0	48	14	13	8	8	15	15	0	0	14	12	0	0	10	13	19	6	0	50	10	23	0	0	20	3	25	18
hsa-miR-1306-5p	29	0	43	26	0	24	1	0	25	0	0	0	0	18	10	13	3	6	93	0	10	0	9	0	15	16	2	11
hsa-miR-550a-3-5p	0	48	0	0	17	0	13	60	0	9	28	0	0	18	10	26	16	19	0	50	19	0	18	0	10	13	7	5
hsa-miR-486-5p	1737574	360203	431046	256686	378337	372838	193204	1190389	334965	280668	437444	1026299	782849	526742	1190468	364362	262926	177873	1158407	373692	362369	742483	454717	1008098	1742021	290150	154012	400604
hsa-miR-130a-3p	600	482	341	437	496	356	522	970	321	298	461	693	764	451	599	590	624	347	370	300	553	376	465	419	698	601	519	598
hsa-miR-19b-3p	439	241	255	154	413	340	186	835	148	217	195	578	347	289	443	388	307	286	185	200	136	329	544	483	713	461	232	418
hsa-miR-548av-3p	0	0	28	0	0	16	12	30	0	18	0	23	0	18	20	9	13	6	0	0	0	0	18	0	10	13	5	9
hsa-miR-429	0	24	0	13	0	24	73	0	49	18	14	12	35	9	7	13	6	13	0	0	19	0	0	0	0	6	7	9
hsa-miR-874-3p	0	24	0	0	0	32	17	15	74	18	14	12	35	36	13	4	9	29	0	0	29	23	18	16	24	13	0	18
hsa-miR-5010-5p	29	0	28	13	0	8	2	75	0	0	0	0	35	0	17	35	3	10	0	25	0	0	0	32	39	3	9	14
hsa-miR-186-5p	1859	1640	1618	1581	2067	1677	1284	2626	1110	1246	1704	1259	1910	1823	2031	1445	1945	2102	1482	1299	1426	916	2035	2399	2959	1700	1473	2544
hsa-miR-342-3p	102	48	99	90	149	162	47	45	49	72	84	46	35	54	66	110	107	104	324	25	78	117	53	225	107	63	129	116
hsa-miR-26b-3p	29	48	0	103	8	8	35	30	25	27	42	35	139	27	26	26	56	52	93	25	39	47	70	48	44	19	45	39
hsa-miR-421	132	121	114	77	33	105	69	149	25	63	84	12	104	54	152	88	122	65	0	75	136	47	175	80	68	123	83	105
hsa-miR-30a-3p	0	24	0	0	50	0	5	15	0	36	14	12	0	45	7	26	6	23	0	25	0	0	0	0	15	32	29	25
hsa-miR-10b-5p	3483	6634	6670	4075	7492	8230	16925	4849	10676	7216	6144	7268	6840	8836	12181	8787	7477	5899	7779	3921	7160	6765	6238	8645	7592	4880	6978	5806
hsa-miR-93-3p	29	0	28	26	0	32	6	30	0	36	0	0	35	9	10	26	6	6	0	50	10	23	9	16	10	3	20	20
hsa-miR-150-3p	0	0	28	0	8	8	17	0	25	0	14	0	0	9	43	18	9	3	0	75	10	0	9	80	34	3	18	7
hsa-miR-205-5p	29	72	57	26	8	49	327	0	74	27	98	12	208	36	33	22	25	49	0	50	39	0	0	32	24	28	25	16
hsa-miR-654-3p	44	24	43	154	66	146	16	60	0	298	28	46	35	181	36	238	50	58	0	75	87	141	44	64	5	212	88	64
hsa-miR-423-3p	1581	1037	2654	1903	1960	2722	1170	1253	1874	2574	1941	1999	2118	2076	1508	1723	1910	2424	1945	1474	1950	1832	1676	2479	1621	1877	1610	2132
hsa-miR-33b-5p	29	48	14	39	8	8	27	30	0	36	14	23	69	81	10	22	44	75	46	25	10	0	70	0	73	32	16	32
hsa-miR-345-5p	220	72	255	180	190	170	222	283	222	298	363	139	313	235	331	176	260	208	185	225	272	188	184	161	298	183	248	252
hsa-miR-4433b-3p	0	0	43	0	0	24	0	0	0	0	14	35	0	9	20	9	6	13	0	0	10	47	9	16	0	0	7	7
hsa-miR-374b-5p	0	24	14	13	17	8	6	0	0	9	0	23	0	0	10	22	3	3	0	0	0	0	9	0	20	16	11	20
hsa-miR-210-3p	102	96	99	154	124	138	122	298	74	144	70	208	174	162	142	123	138	146	0	275	19	47	263	97	312	98	95	180
hsa-miR-30d-3p	0	0	14	26	0	0	14	45	0	18	14	0	0	9	13	18	19	26	0	0	10	47	0	0	15	28	29	23
hsa-miR-188-5p	15	0	14	13	17	16	23	0	0	9	14	12	0	36	10	9	9	6	0	25	0	0	0	16	15	13	7	7
hsa-miR-361-5p	0	96	71	116	33	24	120	30	99	45	14	12	104	72	46	40	53	58	0	25	49	23	53	48	59	57	54	59
hsa-miR-96-5p	88	24	0	26	66	8	16	60	0	0	0	116	35	27	30	35	28	0	0	0	10	47	44	32	54	38	14	18
hsa-miR-1285-3p	88	48	57	26	66	41	39	328	99	18	84	139	69	72	106	9	69	65	370	0	0	0	246	97	254	76	50	82
hsa-miR-22-3p	30999	30952	33689	29979	22764	28990	97529	48906	31487	29729	30148	37875	36528	55552	46983	40218	34145	40619	24817	34942	28163	33192	43333	45203	50858	31895	29161	40669
hsa-miR-423-5p	38200	10205	13765	7790	12784	15755	18691	26333	16643	10846	13112	22831	22014	18900	30202	13576	8986	8825	24354	10240	12117	24876	14783	34514	34667	8626	6821	13884
hsa-miR-199a-5p	29	48	57	129	83	32	23	0	0	72	28	116	0	36	93	35	69	117	0	100	19	0	88	32	29	114	99	55
hsa-let-7d-3p	995	627	1008	643	885	923	663	686	1060	894	740	809	278	731	334	1053	452	691	1204	849	863	493	667	708	508	736	485	787
hsa-miR-410-3p	15	0	99	51	66	32	35	60	74	163	14	46	0	72	56	88	44	32	0	50	29	0	53	80	20	92	124	30
hsa-miR-582-3p	0	0	99	26	0	16	16	15	25	9	14	12	0	18	3	13	34	16	0	0	58	0	35	0	10	6	11	27
hsa-miR-409-3p	44	48	57	154	141	162	22	45	123	343	56	81	0	108	33	150	94	94	556	75	107	70	0	338	29	205	111	57
hsa-miR-136-3p	0	48	14	64	25	8	91	15	49	99	28	46	35	63	26	57	38	32	0	50	19	0	0	16	5	104	23	25
hsa-miR-152-3p	15	72	0	13	33	24	31	30	0	45	14	35	0	27	30	22	28	58	0	0	10	47	0	0	20	22	20	34
hsa-miR-181c-5p	161	48	85	90	174	97	84	60	49	72	56	58	35	81	122	66	122	84	93	100	49	117	246	32	142	60	117	109
hsa-miR-197-3p	15	0	71	26	33	138	47	30	99	18	28	35	35	9	56	48	53	13	46	25	78	47	44	16	39	32	36	64
hsa-miR-181c-3p	0	24	28	39	0	8	17	15	0	27	42	0	0	9	23	9	19	32	0	25	10	0	26	0	15	32	36	2
hsa-miR-144-3p	937	2195	667	1684	943	640	1252	1089	419	731	768	1537	1389	1886	1177	608	1069	883	463	849	960	352	1176	370	1118	1078	803	1034
hsa-miR-450b-5p	0	24	43	13	50	57	87	30	49	36	28	23	35	45	23	31	50	29	46	100	78	0	79	32	5	35	41	55
hsa-miR-23a-3p	322	458	383	309	322	413	1225	224	395	560	391	289	451	262	367	516	502	389	139	275	485	235	456	225	322	401	516	443
hsa-miR-100-5p	117	265	114	77	198	89	470	119	123	144	140	231	313	262	159	229	270	182	139	200	87	235	158	113	234	111	158	105
hsa-miR-24-2-5p	44	0	0	0	17	0	7	0	25	18	14	0	0	0	0	13	3	26	0	0	19	47	9	0	0	9	7	7
hsa-miR-627-5p	0	48	14	0	17	8	20	0	25	9	0	12	35	0	13	26	13	10	0	0	0	0	26	0	10	6	2	7
hsa-miR-145-3p	0	0	43	13	25	8	103	45	49	18	14	23	0	45	46	13	38	26	0	25	39	23	35	48	24	13	34	14
hsa-miR-107	3264	4777	3590	2815	2960	1944	4498	6386	2392	2267	4929	6424	3958	2473	7379	1965	3911	2394	2315	1698	3541	3289	3887	2882	10849	2883	2167	3894
hsa-miR-340-5p	44	338	270	206	83	227	215	149	99	135	98	220	69	171	222	216	292	156	46	125	175	141	272	32	190	149	250	209
hsa-miR-1260a	0	24	14	13	8	24	10	15	25	9	0	12	35	18	7	26	22	29	0	0	0	0	18	32	5	25	18	27
hsa-miR-142-3p	44	362	128	154	157	146	89	164	99	262	168	81	174	144	109	97	223	247	232	150	165	117	193	177	122	234	189	166
hsa-miR-889-3p	44	0	28	13	33	0	1	15	25	18	14	0	0	18	3	13	9	6	0	25	0	23	0	0	5	9	36	7
hsa-miR-320c	15	0	14	0	8	8	118	30	49	36	0	12	0	45	26	26	44	49	0	0	58	23	26	64	34	13	25	36
hsa-miR-199b-3p	834	1520	2171	2044	1637	2965	3194	895	2145	1788	1634	1387	2083	2004	1587	2525	2117	3131	1945	824	2008	987	2158	1256	1714	1994	2531	1971
hsa-miR-374a-3p	44	0	14	13	25	0	4	0	0	18	14	0	35	0	7	13	3	3	0	0	10	0	26	0	0	6	7	7
hsa-miR-199a-3p	834	1520	2171	2044	1637	2965	3194	895	2145	1788	1634	1387	2083	2004	1587	2525	2117	3131	1945	824	2008	987	2158	1256	1714	1994	2531	1971
hsa-miR-133a-3p	234	48	0	103	83	130	66	30	49	271	56	69	0	235	79	53	38	45	93	50	39	0	88	193	117	120	90	68
hsa-miR-103a-3p	6762	9939	7550	6119	6086	4196	9197	13010	5178	5111	10180	13796	8194	5596	15022	4213	8167	5418	5001	3746	7548	7000	8019	6085	22070	6261	4745	8286
hsa-miR-125b-2-3p	0	0	57	0	8	8	135	0	0	9	56	12	104	117	33	22	19	39	0	0	58	0	9	113	44	6	16	18
hsa-miR-181a-2-3p	73	96	71	64	50	24	65	75	74	72	154	116	69	81	63	44	75	68	93	100	68	188	35	48	98	51	79	84
hsa-miR-182-5p	776	1713	624	1118	1588	462	509	1074	444	542	377	1733	1458	930	1723	696	693	490	833	574	340	705	930	724	2754	724	451	766
hsa-miR-339-5p	0	24	57	39	33	41	55	60	25	81	28	92	69	54	36	22	28	68	0	50	39	23	53	16	34	60	32	18
hsa-miR-98-5p	44	96	43	64	66	32	24	45	49	45	42	23	35	45	63	84	63	58	0	75	116	0	9	16	49	60	54	52
hsa-miR-155-5p	15	72	14	26	58	8	6	0	25	9	0	23	35	0	33	9	13	29	0	50	29	23	35	0	15	16	18	25
hsa-miR-6511b-3p	59	0	28	26	17	16	9	30	49	54	0	23	69	36	46	0	6	6	0	200	0	0	18	32	68	6	9	36
hsa-miR-19a-3p	44	24	71	13	33	32	32	75	0	27	28	92	69	45	53	35	60	16	139	25	19	70	26	32	107	73	29	84
hsa-miR-877-5p	73	0	71	39	8	32	21	75	0	63	42	104	69	45	50	13	56	36	46	0	68	70	44	145	78	22	52	36
hsa-miR-181a-3p	15	24	14	51	8	41	34	30	49	18	14	23	35	27	17	22	60	29	0	0	39	0	53	48	29	41	20	20
hsa-miR-223-3p	424	1327	1334	1993	1712	1142	2054	358	1060	1499	977	243	868	1002	549	956	2518	1058	741	1299	2348	258	1386	386	425	932	1789	1900
hsa-miR-454-5p	15	0	14	13	17	16	5	0	49	27	0	12	0	0	13	13	3	10	0	25	10	0	18	0	0	6	11	18
hsa-miR-339-3p	205	24	142	129	58	73	30	134	99	63	98	116	174	54	93	75	119	94	46	0	49	117	184	80	103	98	106	73
hsa-miR-320b	1288	1061	1036	540	612	745	2589	776	2071	867	698	1179	1250	1327	1621	925	884	720	926	350	796	1034	1088	1578	1523	525	632	527
hsa-miR-589-5p	29	24	43	51	25	73	60	134	49	99	42	58	69	36	60	40	47	65	46	100	58	47	149	48	112	41	38	84
hsa-miR-199b-5p	0	48	0	51	8	0	11	0	0	18	28	0	0	0	3	4	19	32	0	0	19	0	35	0	15	19	11	9
hsa-miR-1304-3p	15	0	28	0	25	16	18	15	25	54	28	12	0	27	13	35	9	10	0	0	19	23	26	32	24	41	9	43
hsa-miR-23b-3p	117	217	14	103	99	89	397	90	296	199	168	139	208	99	129	159	141	156	93	175	146	0	105	129	117	177	147	132
hsa-miR-584-5p	249	145	270	206	116	243	177	254	123	289	98	231	139	289	291	176	226	175	93	100	233	258	456	531	576	215	309	227
hsa-miR-221-3p	322	507	497	578	504	672	932	448	641	551	908	474	417	370	698	533	571	668	185	275	553	188	439	515	459	544	507	596
hsa-miR-497-5p	44	72	14	26	25	24	146	0	49	54	14	23	0	54	53	40	63	58	46	75	19	47	44	48	24	22	43	20
hsa-miR-30d-5p	5210	2292	4158	3150	3465	3848	3960	5177	2934	3838	3854	3801	3715	4820	6426	3900	3626	3751	4815	3297	3434	3171	3913	5151	5586	3480	3703	4039
hsa-miR-183-5p	15	72	14	39	83	41	17	30	0	0	0	81	69	36	86	18	44	26	46	25	0	47	35	16	107	38	23	48
hsa-miR-21-5p	2561	2461	3746	2263	2828	3767	8965	3655	3723	3639	3589	3778	2569	4666	4319	3834	3290	4234	2361	2972	3531	2326	4159	3155	4145	3369	3674	4103
hsa-miR-4732-5p	0	0	14	0	25	0	6	75	0	9	0	35	0	27	40	0	6	0	0	25	0	23	0	16	24	6	0	14
hsa-miR-143-3p	1083	1930	2214	3124	2448	1823	2254	1835	2663	3341	2444	878	2118	2247	2689	1370	3190	1684	4445	1224	2901	587	2518	1900	1733	1002	4475	1914
hsa-miR-501-3p	73	0	14	13	41	41	56	134	0	9	0	69	104	99	40	53	56	42	139	0	10	94	44	48	39	60	72	39
hsa-miR-150-5p	3396	3040	1887	1080	2332	2592	371	656	2466	2357	1187	1710	1910	1805	1306	1234	2035	1366	1898	2772	873	2208	930	1417	1431	967	2625	1266
hsa-miR-625-3p	59	0	14	51	17	24	10	45	25	18	56	0	69	45	17	31	22	19	46	0	10	0	0	16	0	47	9	27
hsa-miR-532-3p	44	0	0	13	25	32	30	15	74	18	28	35	69	18	43	4	25	16	46	0	19	23	35	64	63	38	11	18
hsa-miR-146b-3p	0	24	14	0	25	41	10	0	25	0	28	12	0	36	10	18	9	13	0	75	19	0	18	16	15	0	11	11
hsa-miR-769-5p	29	24	114	51	124	89	80	30	49	90	70	35	0	144	46	53	72	94	93	25	68	23	88	145	63	44	79	68
hsa-miR-505-3p	15	24	0	13	17	49	10	15	0	18	0	0	0	18	7	26	31	23	0	0	39	47	18	0	10	13	38	18
hsa-miR-1307-3p	88	24	28	26	25	73	52	75	0	36	84	35	69	72	53	57	60	52	46	0	29	23	53	80	49	41	50	61
hsa-miR-3605-3p	29	24	43	26	74	24	34	30	74	36	0	58	69	36	43	35	22	13	139	0	29	70	26	32	68	22	16	32
hsa-miR-361-3p	73	96	71	116	107	89	42	60	49	36	168	46	104	108	86	71	66	78	0	25	49	23	44	64	73	54	65	105
hsa-miR-10a-5p	1727	2340	3193	2417	3564	3953	9183	2148	4882	3820	3156	2946	2951	3547	5044	3913	2794	2515	3010	2273	3784	3782	2948	2849	2676	2620	3002	2675
hsa-miR-17-3p	15	72	43	26	8	0	20	75	49	18	42	12	69	45	33	40	28	29	46	0	10	23	18	32	63	57	14	30
hsa-miR-26b-5p	220	772	426	656	372	551	145	388	222	433	251	728	278	316	539	529	383	483	324	400	378	399	333	290	483	635	699	541
hsa-miR-98-3p	44	0	14	39	25	0	13	15	0	27	14	12	0	9	3	26	22	16	46	0	19	23	0	0	10	19	14	14
hsa-miR-194-5p	29	145	28	77	50	32	373	60	148	36	56	46	139	307	182	44	113	65	139	200	58	94	70	290	244	63	50	59
hsa-miR-22-5p	0	0	28	26	8	0	8	30	25	9	0	0	0	9	10	13	13	26	0	50	19	47	9	16	20	16	29	9
hsa-let-7a-5p	4654	4873	5222	4769	6185	5468	2237	3760	6090	4732	4022	8273	2813	3159	2652	7399	3419	4883	4862	5320	4395	2889	2685	2672	4673	5715	5136	6592
hsa-let-7f-5p	5489	6248	8344	8228	7971	10984	3119	3864	7224	8417	4971	12432	2813	4675	3324	9915	4984	9020	6714	5370	7499	5309	3799	4733	5483	9688	8778	9409
hsa-let-7i-3p	29	72	0	77	50	16	34	30	25	54	42	46	35	27	53	13	34	36	0	0	10	23	35	16	39	22	32	39
hsa-miR-671-3p	44	24	0	26	8	57	3	0	0	27	28	23	0	0	33	0	25	16	0	0	0	23	0	16	0	19	20	11
hsa-miR-30e-3p	15	0	57	0	17	97	24	30	0	45	28	35	0	27	40	18	22	36	0	0	10	94	35	0	29	51	38	34
hsa-miR-130b-5p	15	24	28	13	41	97	10	15	25	27	28	35	0	54	3	57	9	49	0	0	39	0	26	0	5	47	27	32
hsa-let-7b-3p	44	0	43	26	41	122	50	60	49	18	56	92	35	72	43	101	50	26	46	25	49	70	26	48	34	38	41	41
hsa-miR-335-5p	88	121	28	26	50	65	144	30	123	81	28	127	0	54	60	128	47	78	0	25	19	47	70	16	44	104	101	91
hsa-miR-4508	0	0	28	26	25	0	5	45	25	9	28	12	0	9	17	35	6	6	0	50	19	0	9	16	15	13	2	27
hsa-miR-92b-3p	2122	627	766	411	802	1045	882	1358	962	614	810	1167	1250	1002	3178	723	417	526	1296	375	592	1104	623	1497	1621	452	356	652
hsa-miR-223-5p	15	48	57	51	58	32	51	0	25	27	56	35	69	18	17	75	38	39	0	75	39	0	44	16	10	22	45	48
hsa-miR-125b-5p	381	96	227	77	66	146	340	179	99	126	56	324	208	415	172	203	169	45	0	50	58	329	70	193	98	101	180	105
hsa-miR-328-3p	73	72	57	39	58	138	26	90	25	99	56	58	35	90	43	62	66	120	93	50	39	47	53	80	68	114	34	84
hsa-miR-148b-5p	0	0	14	39	8	24	2	15	0	27	0	35	0	9	3	9	9	19	0	0	0	0	9	16	15	13	7	14
hsa-miR-29c-3p	59	241	142	141	207	186	219	209	74	172	112	173	139	199	245	154	276	263	93	225	204	211	272	370	234	212	268	232
hsa-miR-215-5p	73	241	184	296	107	616	960	283	912	533	279	277	278	632	165	260	182	110	46	150	194	282	439	274	83	284	219	173
hsa-let-7d-5p	337	410	341	206	198	356	152	224	222	388	237	370	104	361	198	304	232	260	139	100	243	211	228	145	332	262	291	323

## Sheet: S2_P, FDR, Corr
	miR-126-5p	miR-142-5p	miR-484	miR-10b-5p	miR-532-5p	miR-1285-3p	miR-30a-5p	miR-3688-3p	miR-29b-3p	miR-106b-5p	miR-29c-3p	miR-1306-5p	miR-148a-3p	miR-301a-3p	miR-375	miR-28-3p	miR-27b-3p	miR-10a-5p	miR-215-5p	miR-144-5p	mir-186-5p
Age
P-value	0.006	0.074	0.959	0.880	0.278	0.732	0.026	0.339	0.426	0.165	0.798	0.539	0.042	0.282	0.046	0.049	0.219	0.739	0.460	0.065	0.916
FDR	0.126	0.222	0.959	0.959	0.538	0.913	0.206	0.593	0.688	0.433	0.931	0.755	0.206	0.538	0.206	0.206	0.511	0.913	0.690	0.222	0.959
Corr.	0.496	-0.337	-0.01	-0.029	-0.208	0.066	0.413	-0.184	0.154	-0.265	-0.05	-0.119	0.381	0.207	-0.373	0.369	0.235	0.065	-0.143	-0.347	-0.02
BMI
P-value	0.062	0.374	0.033	0.065	0.064	0.807	0.017	0.987	0.700	0.110	0.297	0.299	0.010	0.105	0.797	0.338	0.000	0.145	0.560	0.263	0.445
FDR	0.195	0.524	0.173	0.195	0.195	0.847	0.119	0.987	0.817	0.257	0.483	0.483	0.105	0.257	0.847	0.507	0.000	0.305	0.692	0.483	0.584
Corr.	0.351	0.171	-0.397	0.348	-0.348	-0.047	0.440	-0.003	0.075	-0.303	0.201	0.200	0.47	0.307	0.05	0.185	0.659	0.277	0.113	-0.215	0.148
Fat %
P-value	0.074	0.461	0.057	0.117	0.113	0.958	0.067	0.884	0.937	0.110	0.161	0.430	0.003	0.115	0.609	0.301	0.000	0.307	0.461	0.308	0.251
FDR	0.273	0.569	0.273	0.273	0.273	0.958	0.273	0.958	0.958	0.273	0.338	0.569	0.032	0.273	0.711	0.462	0.000	0.462	0.569	0.462	0.462
Corr.	0.337	0.142	-0.357	0.298	-0.300	-0.01	0.345	0.028	0.015	-0.303	0.267	0.152	0.539	0.299	0.099	0.199	0.669	0.197	0.142	-0.196	0.22
Waist
P-value	0.042	0.665	0.300	0.027	0.017	0.446	0.009	0.671	0.340	0.013	0.245	0.597	0.005	0.046	0.467	0.212	0.000	0.075	0.439	0.095	0.825
FDR	0.121	0.705	0.485	0.095	0.071	0.577	0.063	0.705	0.510	0.068	0.429	0.697	0.053	0.121	0.577	0.405	0.000	0.175	0.577	0.200	0.825
Corr.	0.381	-0.084	-0.199	0.410	-0.439	0.147	0.475	0.082	0.184	-0.456	0.223	0.103	0.512	0.373	-0.140	0.239	0.619	0.335	0.150	-0.316	0.043
Chol
P-value	0.295	0.148	0.256	0.005	0.760	0.710	0.009	0.595	0.074	0.499	0.195	0.167	0.739	0.978	0.275	0.533	0.285	0.019	0.930	0.052	0.211
FDR	0.477	0.477	0.477	0.095	0.840	0.840	0.095	0.781	0.311	0.746	0.477	0.477	0.840	0.978	0.477	0.746	0.477	0.133	0.977	0.273	0.477
Corr.	0.201	-0.276	-0.218	0.502	-0.059	0.072	0.474	0.103	0.336	-0.131	0.248	-0.264	0.065	0.005	-0.210	0.121	0.205	0.432	-0.017	-0.364	-0.239
LDL
P-value	0.090	0.671	0.080	0.017	0.352	0.807	0.014	0.640	0.056	0.034	0.534	0.910	0.037	0.739	0.747	0.150	0.043	0.026	0.504	0.160	0.363
FDR	0.210	0.826	0.210	0.151	0.586	0.847	0.151	0.826	0.168	0.151	0.748	0.910	0.151	0.826	0.826	0.305	0.151	0.151	0.748	0.305	0.586
Corr.	0.321	-0.082	-0.330	0.439	-0.179	0.047	0.452	-0.091	0.359	-0.396	0.120	0.022	0.389	0.065	-0.063	0.274	0.379	0.412	0.129	-0.268	-0.175
HDL
P-value	0.502	0.545	0.709	0.423	0.086	0.288	0.600	0.355	0.916	0.096	0.806	0.915	0.009	0.243	0.394	0.140	0.012	0.510	0.493	0.168	0.627
FDR	0.763	0.763	0.827	0.763	0.504	0.756	0.775	0.763	0.916	0.504	0.891	0.916	0.126	0.729	0.763	0.588	0.126	0.763	0.763	0.588	0.775
Corr.	-0.130	0.117	0.072	-0.155	0.324	0.204	-0.102	0.178	0.021	0.315	0.048	-0.021	-0.475	-0.224	-0.164	-0.281	-0.460	-0.127	-0.133	0.263	-0.094
TriGly
P-value	0.322	0.591	0.724	0.227	0.167	0.891	0.038	0.444	0.721	0.392	0.633	0.258	0.021	0.174	0.919	0.418	0.000	0.522	0.948	0.241	0.402
FDR	0.717	0.827	0.845	0.677	0.677	0.948	0.266	0.717	0.845	0.717	0.831	0.677	0.221	0.677	0.948	0.717	0.000	0.783	0.948	0.677	0.717
Corr.	0.191	-0.104	-0.068	0.232	-0.264	0.027	0.386	-0.148	-0.069	-0.165	0.093	0.217	0.428	0.260	-0.020	0.156	0.661	0.124	-0.013	-0.225	0.162
Leptin
P-value	0.458	0.351	0.770	0.141	0.955	0.585	0.804	0.489	0.335	0.376	0.183	0.791	0.045	0.374	0.026	0.432	0.031	0.417	0.269	0.406	0.083
FDR	0.641	0.641	0.844	0.592	0.955	0.723	0.844	0.642	0.641	0.641	0.641	0.844	0.315	0.641	0.315	0.641	0.315	0.641	0.641	0.641	0.436
Corr.	-0.155	0.195	-0.062	0.303	-0.012	0.115	-0.052	0.145	-0.201	-0.185	0.275	0.056	0.404	0.186	0.445	-0.165	0.432	0.170	0.230	0.174	0.353
Resistin
P-value	0.876	0.744	0.001	0.145	0.003	0.243	0.029	0.219	0.484	0.008	0.458	0.739	0.003	0.410	0.214	0.701	0.005	0.078	0.080	0.250	0.523
FDR	0.876	0.781	0.021	0.338	0.021	0.404	0.102	0.404	0.635	0.034	0.635	0.781	0.021	0.615	0.404	0.781	0.026	0.210	0.210	0.404	0.646
Corr.	-0.032	0.067	-0.603	0.294	-0.562	-0.237	0.428	-0.249	0.144	-0.510	0.152	0.069	0.562	0.169	0.252	0.079	0.538	0.352	0.349	-0.234	-0.131
Adiponectin
P-value	0.368	0.117	0.362	0.089	0.870	0.795	0.564	0.504	0.364	0.989	0.134	0.231	0.174	0.822	0.297	0.304	0.013	0.550	0.268	0.557	0.058
FDR	0.594	0.563	0.594	0.563	0.914	0.909	0.697	0.697	0.594	0.989	0.563	0.594	0.594	0.909	0.594	0.594	0.273	0.697	0.594	0.697	0.563
Corr.	-0.184	-0.315	0.186	-0.340	-0.034	-0.053	-0.119	-0.137	-0.186	0.003	-0.302	-0.243	-0.275	0.046	-0.213	-0.210	-0.482	-0.123	0.225	-0.121	-0.377
Ins
P-value	0.157	0.905	0.340	0.185	0.326	0.785	0.269	0.447	0.632	0.363	0.240	0.802	0.006	0.425	0.992	0.165	0.000	0.680	0.750	0.357	0.464
FDR	0.693	0.950	0.693	0.693	0.693	0.886	0.693	0.696	0.885	0.693	0.693	0.886	0.063	0.696	0.992	0.693	0.000	0.886	0.886	0.693	0.696
Corr.	0.270	0.023	-0.184	0.253	-0.189	-0.053	0.212	0.147	0.093	-0.175	0.225	-0.049	0.499	0.154	-0.002	0.265	0.653	0.080	-0.062	-0.177	0.142
Gluc
P-value	0.014	0.607	0.757	0.757	0.258	0.960	0.230	0.445	0.995	0.638	0.027	0.492	0.005	0.058	0.550	0.027	0.000	0.833	0.878	0.115	0.220
FDR	0.098	0.893	0.935	0.935	0.542	0.995	0.537	0.850	0.995	0.893	0.113	0.861	0.053	0.203	0.888	0.113	0.000	0.970	0.970	0.345	0.537
Corr.	0.453	-0.100	-0.060	0.060	-0.217	-0.010	0.230	0.148	-0.001	-0.091	0.410	-0.133	0.511	0.355	-0.116	0.412	0.623	-0.041	-0.030	-0.299	0.235
hsCRP
P-value	0.112	0.193	0.162	0.100	0.418	0.916	0.030	0.743	0.561	0.319	0.330	0.866	0.014	0.809	0.770	0.148	0.000	0.316	0.856	0.024	0.758
FDR	0.392	0.450	0.425	0.392	0.675	0.916	0.158	0.909	0.842	0.578	0.578	0.909	0.147	0.909	0.909	0.425	0.000	0.578	0.909	0.158	0.909
Corr.	0.302	-0.249	-0.267	0.311	-0.156	-0.021	0.404	0.064	0.112	-0.192	0.188	0.033	0.451	0.047	-0.057	0.276	0.629	0.193	0.035	-0.418	-0.060
IL-6
P-value	0.016	0.960	0.111	0.466	0.027	0.107	0.156	0.907	0.013	0.655	0.577	0.385	0.939	0.015	0.225	0.616	0.038	0.817	0.889	0.164	0.213
FDR	0.112	0.960	0.333	0.753	0.142	0.333	0.383	0.960	0.112	0.860	0.860	0.674	0.960	0.112	0.430	0.860	0.160	0.960	0.960	0.383	0.430
Corr.	0.443	-0.010	-0.303	-0.141	-0.410	-0.305	0.271	0.023	0.457	-0.087	0.108	-0.168	0.015	0.446	-0.233	0.097	0.388	-0.045	-0.027	-0.265	-0.239
TNFa
P-value	0.064	0.033	0.534	0.161	0.040	0.190	0.029	0.105	0.681	0.027	0.706	0.651	0.018	0.484	0.362	0.001	0.014	0.128	0.806	0.008	0.241
FDR	0.149	0.099	0.660	0.282	0.105	0.307	0.099	0.221	0.741	0.099	0.741	0.741	0.095	0.635	0.507	0.021	0.095	0.244	0.806	0.084	0.362
Corr.	0.348	-0.397	-0.120	0.267	-0.384	-0.251	0.405	-0.307	0.080	-0.410	0.073	-0.088	0.437	0.135	-0.176	0.569	0.450	0.289	-0.048	-0.486	-0.225
IL-10
P-value	0.174	0.005	0.474	0.537	0.197	0.972	0.324	0.379	0.775	0.105	0.487	0.621	0.227	0.641	0.378	0.005	0.567	0.439	0.363	0.053	0.310
FDR	0.663	0.053	0.682	0.700	0.663	0.972	0.663	0.663	0.814	0.551	0.682	0.708	0.663	0.708	0.663	0.053	0.700	0.682	0.663	0.371	0.663
Corr.	0.260	-0.504	0.138	0.120	-0.247	-0.007	0.190	-0.170	0.055	-0.307	-0.134	-0.096	0.232	0.090	-0.170	0.508	0.111	0.150	0.175	-0.362	-0.195
WBC
P-value	0.291	0.637	0.188	0.462	0.270	0.106	0.990	0.019	0.935	0.784	0.079	0.264	0.352	0.670	0.776	0.753	0.742	0.733	0.491	0.310	0.113
FDR	0.723	0.867	0.723	0.859	0.723	0.593	0.990	0.399	0.982	0.867	0.593	0.723	0.739	0.867	0.867	0.867	0.867	0.867	0.859	0.723	0.593
Corr.	0.207	-0.093	-0.257	-0.145	-0.216	-0.312	-0.002	-0.442	-0.016	-0.054	-0.338	0.219	-0.183	-0.084	0.056	0.062	-0.065	0.067	0.136	-0.199	-0.306
E2
P-value	0.005	0.094	0.632	0.025	0.070	0.493	0.000	0.252	0.358	0.002	0.864	0.664	0.001	0.106	0.999	0.000	0.012	0.083	0.524	0.025	0.920
FDR	0.021	0.179	0.775	0.066	0.163	0.688	0.000	0.407	0.537	0.011	0.955	0.775	0.007	0.186	0.999	0.000	0.042	0.174	0.688	0.066	0.966
Corr.	-0.503	0.317	0.093	-0.415	0.341	-0.133	-0.638	0.220	-0.177	0.555	0.033	0.084	-0.573	-0.306	0.000	-0.646	-0.458	-0.327	-0.123	0.414	-0.019
